# Supplementary material for: Biodiversity and Interannual Variation of Harmful Algal Bloom Species in the Coastal Sea of Qinhuangdao, China
Source: Life (Basel). 2023 Jan 9;13(1):192. doi: 10.3390/life13010192 (PMC9867081; doi:10.3390/life13010192)
Supplement: Supplementary file 1 [file life-13-00192-s001.zip]

Archive with 5 entries (5 files):
- Figure S1.pdf
- Figure S2.pdf
- Figure S3.pdf
- Figure S4.pdf
- Supplementary Tables.pdf
